# Supplementary material for: Universal Murray’s law for optimised fluid transport in synthetic structures
Source: Nat Commun. 2024 May 7;15:3652. doi: 10.1038/s41467-024-47833-0 (PMC11076523; doi:10.1038/s41467-024-47833-0)
Supplement: Supplementary file 4 — Supplementary Software 1 [file 41467_2024_47833_MOESM4_ESM.zip]

Archive with 3 entries (3 files):
- Layer spacing of lamellar aerogel.py
- Orientation degree of aerogel.py
- Pore diameter of vertically porous GOA.py
