# Supplementary material for: Universal Murray’s law for optimised fluid transport in synthetic structures
Source: Nat Commun. 2024 May 7;15:3652. doi: 10.1038/s41467-024-47833-0 (PMC11076523; doi:10.1038/s41467-024-47833-0)
Supplement: Supplementary file 4 — Supplementary Software 1 [file 41467_2024_47833_MOESM4_ESM.zip › Orientation degree of aerogel.py]

# Orientation Degree Measurement
# By Zesheng Chen & Binghan Zhou
# zc355@cam.ac.uk

import matplotlib.pyplot as plt
import numpy as np
import copy
import math
import cv2
import os


# Define Folder Path
original_folder = "C:/Users/12731/Desktop/Cambridge/MPhil/Sidelines/SEM_Images/Hole_Images/20221024/Original/"
processed_folder = "C:/Users/12731/Desktop/Cambridge/MPhil/Sidelines/SEM_Images/Hole_Images/20221024/Processed/"

# Original Image List
original_image_list = []
image_names = os.listdir(original_folder)
for i in range(len(image_names)):
    original_image_path = os.path.join(original_folder, image_names[i])
    original_image_list.append(original_image_path)

# # Processed Image Folder
# processed_image_folders = []
# for i in range(len(image_names)):
#     processed_image_folder = processed_folder + image_names[i][0:-4] + "/"
#     processed_image_folders.append(processed_image_folder)
#     if not os.path.exists(processed_image_folder):
#         os.makedirs(processed_image_folder)
#     else:
#         continue

# Ratio Miu and Std List
ratio_param_list = []

# Image Orientation List
orientation_list = []

# Process Original Images
for i in range(len(original_image_list)):

    # Read Original Image In Grayscale
    image = cv2.imread(original_image_list[i], 0)
    image_bgr = cv2.imread(original_image_list[i], 1)

    # Split Original Image
    label = image[1024:1103, :]
    image = image[0:1024, :]
    image_bgr = image_bgr[0:1024, :, :]

    # # Grayscale Histogram
    # histCV = cv2.calcHist([image], [0], None, [256], [0, 256])
    # plt.figure(figsize=(10, 3))
    # plt.subplot(1, 2, 1)
    # plt.imshow(image, cmap='gray', vmin=0, vmax=255)
    # plt.title("Original")
    # plt.subplot(1, 2, 2)
    # plt.axis([0, 255, 0, np.max(histCV)])
    # plt.bar(range(256), histCV[:, 0])
    # plt.title("Original Distribution")
    # plt.show()

    # Gamma Conversion: Gamma > 1
    image_gamma_1 = copy.deepcopy(image)
    for j in range(len(image)):
        for k in range(len(image[j])):
            image_gamma_1[j][k] = 255 * math.pow(image[j][k]/255, 1.5)

    # Threshold
    # image_threshold = cv2.adaptiveThreshold(image_gamma_1, 255, cv2.ADAPTIVE_THRESH_MEAN_C, cv2.THRESH_BINARY, 501, 0)
    ret, image_threshold = cv2.threshold(image_gamma_1, 0, 255, cv2.THRESH_BINARY+cv2.THRESH_OTSU)

    # Flood Filling
    image_floodfill = image_threshold.copy()
    image_floodfill = cv2.bitwise_not(image_floodfill)
    height, width = image_threshold.shape[0:2]
    image_mask_1 = np.zeros((height+2, width+2), np.uint8)
    image_floodfill[0, 0] = 255
    cv2.floodFill(image_floodfill, image_mask_1, (0, 0), 255)
    image_floodfill_inv = cv2.bitwise_not(image_floodfill)
    image_filled = image_threshold & image_floodfill_inv
    image_filled = cv2.bitwise_not(image_filled)

    # Filter
    image_filtered = cv2.bitwise_not(image_filled)
    image_filtered = cv2.boxFilter(image_filtered, -1, (3, 3), normalize=0)
    image_filtered = cv2.medianBlur(image_filtered, 7)
    image_filtered = cv2.bitwise_not(image_filtered)

    # Extract Contours
    draw_image_1 = image_bgr.copy()
    contours_1, hierarchy_1 = cv2.findContours(image_filtered, cv2.RETR_TREE, cv2.CHAIN_APPROX_SIMPLE)
    image_contours_1 = cv2.drawContours(draw_image_1, contours_1, -1, color=(0, 0, 255), thickness=1)

    # Create Mask
    area_1 = []
    for j in range(len(contours_1)):
        area_1.append(cv2.contourArea(contours_1[j]))
    area_1 = np.array(area_1)
    max_index_1 = np.argsort(np.array(area_1))
    image_mask_1 = image_bgr.copy()
    image_mask_2 = np.ones((1024, 1536, 3), dtype=np.uint8) * int(255)
    for j in range(len(max_index_1)):
        image_mask_1 = cv2.drawContours(image_mask_1, contours_1, max_index_1[j], (0, 0, 255), cv2.FILLED,
                                        hierarchy=hierarchy_1)
        image_mask_2 = cv2.drawContours(image_mask_2, contours_1, max_index_1[j], (0, 0, 0), cv2.FILLED,
                                        hierarchy=hierarchy_1)

    # Morphological Opening
    image_mask_3 = cv2.cvtColor(image_mask_2, cv2.COLOR_BGR2GRAY)
    image_mask_3 = cv2.bitwise_not(image_mask_3)
    kernel_open = np.uint8(np.ones((5, 5)))
    image_open = cv2.morphologyEx(image_mask_3, cv2.MORPH_OPEN, kernel_open)
    # image_open = cv2.bitwise_not(image_open)
    # image_open = cv2.cvtColor(image_open, cv2.COLOR_GRAY2BGR)

    # Extract Contours
    draw_image_2 = image_bgr.copy()
    contours_2, hierarchy_2 = cv2.findContours(image_open, cv2.RETR_TREE, cv2.CHAIN_APPROX_SIMPLE)
    image_open = cv2.bitwise_not(image_open)
    image_open = cv2.cvtColor(image_open, cv2.COLOR_GRAY2BGR)
    image_contours_2 = cv2.drawContours(draw_image_2, contours_2, -1, color=(0, 0, 255), thickness=1)

    # Area Threshold
    area_2 = []
    for j in range(len(contours_2)):
        area_2.append(cv2.contourArea(contours_2[j]))
    area_2 = np.array(area_2)
    max_index_2 = np.argsort(-np.array(area_2))
    area_2_effective = sum(area_2) * 0.8
    for j in range(len(max_index_2)):
        if sum(area_2[max_index_2[0:j+1]]) > area_2_effective:
            area_2_threshold = area_2[max_index_2[j]]
            break

    # Create Mask
    image_mask_4 = image_bgr.copy()
    for j in range(len(max_index_2)):
        if cv2.contourArea(contours_2[max_index_2[j]]) < area_2_threshold:
            continue
        image_mask_4 = cv2.drawContours(image_mask_4, contours_2, max_index_2[j], (0, 0, 255), cv2.FILLED,
                                        hierarchy=hierarchy_2)

    # Ellipse Fitting
    angle_list = []
    ratio_list = []
    diameter_list = []
    image_mask_5 = image.copy() * 0
    # area_2_threshold = area_2[max_index_2[int(len(max_index_2)*0.6)-1]]
    for j in range(len(max_index_2)):
        if cv2.contourArea(contours_2[max_index_2[j]]) < area_2_threshold:
            continue
        ellipse = cv2.fitEllipse(contours_2[max_index_2[j]])
        cv2.ellipse(image_mask_5, ellipse, 255, 2)
        (x, y), (a, b), angle = cv2.fitEllipse(contours_2[max_index_2[j]])
        if angle <= 90:
            angle_list.append(angle)
        else:
            angle_list.append(180-angle)
        ratio_j = b / a
        ratio_list.append(ratio_j)
        # diameter_j = (area_2[max_index_2[j]]/b+area_2[max_index_2[j]]/a) / 2
        diameter_j = 2 * math.sqrt(2*area_2[max_index_2[j]]/(3*math.sqrt(3)))
        diameter_list.append(diameter_j)

    # Angle Gaussian
    angle_miu = np.mean(angle_list)
    angle_std = np.std(angle_list)
    print("angle miu = {}, angle std = {}".format(angle_miu, angle_std))

    # Angle Histogram
    orientation_i = 0
    angle_hist, _, _ = plt.hist(angle_list, [i for i in range(0, 91, 10)])
    for j in range(len(angle_hist)):
        orientation_i = orientation_i + abs(angle_hist[j] - len(angle_list) / 9)
    orientation_i = orientation_i / (2 * len(angle_list) * 8 / 9)
    orientation_list.append(orientation_i)
    print("orientation i = {}".format(orientation_i))

    # Ratio Gaussion
    ratio_miu = np.mean(ratio_list)
    ratio_std = np.std(ratio_list)
    ratio_param_list.append([ratio_miu, ratio_std])
    print("ratio miu = {}, ratio std = {}".format(ratio_miu, ratio_std))

    # # Diameter Gaussion
    # diameter_miu = np.mean(diameter_list)
    # diameter_std = np.std(diameter_list)
    # diameter_threshold = diameter_miu + 3 * diameter_std
    # for t in range(len(diameter_list)):
    #     if diameter_list[t] > diameter_threshold:
    #         diameter_list[t] = diameter_list[t] / 2
    # diameter = np.mean(diameter_list)
    # diameter_std = np.std(diameter_list)
    # porosity = sum(area_2[j] for j in range(len(area_2)) if area_2[j] > area_2_threshold) / (len(image)*len(image[0]))
    # # print("diameter = {}, diameter std = {}, porosity = {}".format(diameter, diameter_std, porosity))

    # Processed Image
    image_bgr_pro = cv2.resize(image_bgr, (800, 840))
    image_contours_1_pro = cv2.resize(image_contours_1, (800, 840))
    image_contours_2_pro = cv2.resize(image_contours_2, (800, 840))
    image_mask_1_pro = cv2.resize(image_mask_1, (800, 840))
    image_mask_2_pro = cv2.resize(image_mask_2, (800, 840))
    image_mask_3_pro = cv2.resize(image_mask_3, (800, 840))
    image_mask_4_pro = cv2.resize(image_mask_4, (800, 840))
    image_mask_5_pro = cv2.resize(image_mask_5, (800, 840))
    image_mask_5_pro = cv2.cvtColor(image_mask_5_pro, cv2.COLOR_GRAY2BGR)
    processed_image = np.hstack((image_bgr_pro, image_mask_5_pro))

    # # Show Processed Image
    # window_1 = cv2.namedWindow("Processed Image {}".format(i))
    # cv2.imshow("Processed Image {}".format(i), processed_image)
    # cv2.waitKey(0)
    # cv2.destroyAllWindows()

    # Save Processed Image
    processed_image = image_mask_4
    processed_path = processed_folder + image_names[i]
    cv2.imwrite(processed_path, processed_image)

    # # Save Angle
    # angle_list_path = processed_image_folders[i] + image_names[i][0:-4] + "_angle.txt"
    # with open(angle_list_path, "a") as angle_list_file:
    #     angle_list_file.writelines("angle miu, angle std\n")
    #     angle_list_file.writelines("{} {}\n".format(angle_miu, angle_std))
    #     angle_list_file.writelines("angle list:\n")
    #     for j in range(len(angle_list)):
    #         angle_list_line = str(angle_list[j]) + "\n"
    #         angle_list_file.writelines(angle_list_line)
    #     angle_list_file.close()

    # # Save Ratio
    # ratio_list_path = processed_image_folders[i] + image_names[i][0:-4] + "_ratio.txt"
    # with open(ratio_list_path, "a") as ratio_list_file:
    #     ratio_list_file.writelines("ratio miu, ratio std\n")
    #     ratio_list_file.writelines("{} {}\n".format(ratio_miu, ratio_std))
    #     ratio_list_file.writelines("ratio list:\n")
    #     for j in range(len(ratio_list)):
    #         ratio_list_line = str(ratio_list[j]) + "\n"
    #         ratio_list_file.writelines(ratio_list_line)
    #     ratio_list_file.close()

    # # Save Diameter
    # diameter_list_path = processed_image_folders[i] + image_names[i][0:-4] + "_diameter.txt"
    # with open(diameter_list_path, "a") as diameter_list_file:
    #     diameter_list_file.writelines("porosity diameter diameter_std\n")
    #     diameter_list_file.writelines("{} {} {}\n".format(porosity, diameter, diameter_std))
    #     diameter_list_file.writelines("diameter list:\n")
    #     for j in range(len(diameter_list)):
    #         diameter_list_line = str(diameter_list[j]) + "\n"
    #         diameter_list_file.writelines(diameter_list_line)
    #     diameter_list_file.close()

# Save Orientation
orientation_path = processed_folder + "hole_orientation.txt"
with open(orientation_path, "a") as orientation_file:
    orientation_file.writelines("orientation:\n")
    for j in range(len(orientation_list)):
        orientation_line = "{}: ratio miu = {}, ratio std = {}, orientation = {}\n".format(image_names[j],
                                                                                           ratio_param_list[j][0],
                                                                                           ratio_param_list[j][1],
                                                                                           orientation_list[j])
        orientation_file.writelines(orientation_line)
    orientation_file.close()
