# Supplementary material for: Universal Murray’s law for optimised fluid transport in synthetic structures
Source: Nat Commun. 2024 May 7;15:3652. doi: 10.1038/s41467-024-47833-0 (PMC11076523; doi:10.1038/s41467-024-47833-0)
Supplement: Supplementary file 4 — Supplementary Software 1 [file 41467_2024_47833_MOESM4_ESM.zip › Pore diameter of vertically porous GOA.py]

# Pore Size Measurement
# By Zesheng Chen & Binghan Zhou
# zc355@cam.ac.uk

import matplotlib.pyplot as plt
import numpy as np
import copy
import math
import cv2
import os


# Define Folder Path
original_folder = "C:/Users/12731/Desktop/SEM_Images/Hole_Images/Original_Images/Acceptable/"
processed_folder = "C:/Users/12731/Desktop/SEM_Images/Hole_Images/Processed_Images/Acceptable/"

# Original Image List
original_image_list = []
image_names = os.listdir(original_folder)
for i in range(len(image_names)):
    original_image_path = os.path.join(original_folder, image_names[i])
    original_image_list.append(original_image_path)

# Processed Image Folder
processed_image_folders = []
for i in range(len(image_names)):
    processed_image_folder = processed_folder + image_names[i][0:-4] + "/"
    processed_image_folders.append(processed_image_folder)
    if not os.path.exists(processed_image_folder):
        os.makedirs(processed_image_folder)
    else:
        continue

# Process Original Images
for i in range(len(original_image_list)):

    # Read Original Image In Grayscale
    image = cv2.imread(original_image_list[i], 0)
    image_bgr = cv2.imread(original_image_list[i], 1)

    # Split Original Image
    label = image[1024:1103, :]
    image = image[0:1024, :]
    image_bgr = image_bgr[0:1024, :, :]

    # # Grayscale Histogram
    # histCV = cv2.calcHist([image], [0], None, [256], [0, 256])
    # plt.figure(figsize=(10, 3))
    # plt.subplot(1, 2, 1)
    # plt.imshow(image, cmap='gray', vmin=0, vmax=255)
    # plt.title("Original")
    # plt.subplot(1, 2, 2)
    # plt.axis([0, 255, 0, np.max(histCV)])
    # plt.bar(range(256), histCV[:, 0])
    # plt.title("Original Distribution")
    # plt.show()

    # Gamma Conversion: Gamma > 1
    image_gamma_1 = copy.deepcopy(image)
    for j in range(len(image)):
        for k in range(len(image[j])):
            image_gamma_1[j][k] = 255 * math.pow(image[j][k]/255, 1.5)

    # Threshold
    # image_threshold = cv2.adaptiveThreshold(image_gamma_1, 255, cv2.ADAPTIVE_THRESH_MEAN_C, cv2.THRESH_BINARY, 501, 0)
    ret, image_threshold = cv2.threshold(image_gamma_1, 0, 255, cv2.THRESH_BINARY+cv2.THRESH_OTSU)

    # Flood Filling
    image_floodfill = image_threshold.copy()
    image_floodfill = cv2.bitwise_not(image_floodfill)
    height, width = image_threshold.shape[0:2]
    image_mask_1 = np.zeros((height+2, width+2), np.uint8)
    image_floodfill[0, 0] = 255
    cv2.floodFill(image_floodfill, image_mask_1, (0, 0), 255)
    image_floodfill_inv = cv2.bitwise_not(image_floodfill)
    image_filled = image_threshold & image_floodfill_inv
    image_filled = cv2.bitwise_not(image_filled)

    # Filter
    image_filtered = cv2.bitwise_not(image_filled)
    image_filtered = cv2.boxFilter(image_filtered, -1, (3, 3), normalize=0)
    image_filtered = cv2.medianBlur(image_filtered, 7)
    image_filtered = cv2.bitwise_not(image_filtered)

    # Extract Contours
    draw_image_1 = image_bgr.copy()
    contours_1, hierarchy_1 = cv2.findContours(image_filtered, cv2.RETR_TREE, cv2.CHAIN_APPROX_SIMPLE)
    image_contours_1 = cv2.drawContours(draw_image_1, contours_1, -1, color=(0, 0, 255), thickness=1)

    # Create Mask
    area_1 = []
    for j in range(len(contours_1)):
        area_1.append(cv2.contourArea(contours_1[j]))
    area_1 = np.array(area_1)
    max_index_1 = np.argsort(np.array(area_1))
    image_mask_1 = image_bgr.copy()
    image_mask_2 = np.ones((1024, 1536, 3), dtype=np.uint8) * int(255)
    for j in range(len(max_index_1)):
        image_mask_1 = cv2.drawContours(image_mask_1, contours_1, max_index_1[j], (0, 0, 255), cv2.FILLED,
                                        hierarchy=hierarchy_1)
        image_mask_2 = cv2.drawContours(image_mask_2, contours_1, max_index_1[j], (0, 0, 0), cv2.FILLED,
                                        hierarchy=hierarchy_1)

    # Morphological Opening
    image_mask_3 = cv2.cvtColor(image_mask_2, cv2.COLOR_BGR2GRAY)
    image_mask_3 = cv2.bitwise_not(image_mask_3)
    kernel_open = np.uint8(np.ones((5, 5)))
    image_open = cv2.morphologyEx(image_mask_3, cv2.MORPH_OPEN, kernel_open)
    # image_open = cv2.bitwise_not(image_open)
    # image_open = cv2.cvtColor(image_open, cv2.COLOR_GRAY2BGR)

    # Extract Contours
    draw_image_2 = image_bgr.copy()
    contours_2, hierarchy_2 = cv2.findContours(image_open, cv2.RETR_TREE, cv2.CHAIN_APPROX_SIMPLE)
    image_open = cv2.bitwise_not(image_open)
    image_open = cv2.cvtColor(image_open, cv2.COLOR_GRAY2BGR)
    image_contours_2 = cv2.drawContours(draw_image_2, contours_2, -1, color=(0, 0, 255), thickness=1)

    # Create Mask
    area_2 = []
    for j in range(len(contours_2)):
        area_2.append(cv2.contourArea(contours_2[j]))
    area_2 = np.array(area_2)
    max_index_2 = np.argsort(np.array(area_2))
    image_mask_4 = image_bgr.copy()
    area_2_threshold = area_2[max_index_2[int(len(max_index_2)*0.3)-1]]
    for j in range(len(max_index_2)):
        if cv2.contourArea(contours_2[max_index_2[j]]) < area_2_threshold:
            continue
        image_mask_4 = cv2.drawContours(image_mask_4, contours_2, max_index_2[j], (0, 0, 255), cv2.FILLED,
                                        hierarchy=hierarchy_2)

    # Ellipse Fitting
    diameter_list = []
    image_mask_5 = image.copy() * 0
    area_2_threshold = area_2[max_index_2[int(len(max_index_2) * 0.3) - 1]]
    for j in range(len(max_index_2)):
        if cv2.contourArea(contours_2[max_index_2[j]]) < area_2_threshold:
            continue
        ellipse = cv2.fitEllipse(contours_2[max_index_2[j]])
        (x, y), (a, b), angle = cv2.fitEllipse(contours_2[max_index_2[j]])
        cv2.ellipse(image_mask_5, ellipse, 255, 2)
        diameter_j = (area_2[max_index_2[j]] / b + area_2[max_index_2[j]] / a) / 2
        # diameter_j = math.sqrt(2*area_2[max_index_2[j]]/(3*math.sqrt(3)))
        diameter_list.append(diameter_j)

    # Diameter Gaussion
    diameter_mean = np.mean(diameter_list)
    diameter_std = np.std(diameter_list)
    diameter_threshold = diameter_mean + 3 * diameter_std
    for t in range(len(diameter_list)):
        if diameter_list[t] > diameter_threshold:
            diameter_list[t] = diameter_list[t] / 2
    diameter = np.mean(diameter_list)
    diameter_std = np.std(diameter_list)
    porosity = sum(area_2[j] for j in range(len(area_2)) if area_2[j] > area_2_threshold) / (len(image)*len(image[0]))
    print("diameter = {}, diameter std = {}, porosity = {}".format(diameter, diameter_std, porosity))

    # Save Processed Image
    processed_image = image_mask_4
    processed_path = processed_image_folders[i] + image_names[i]
    cv2.imwrite(processed_path, processed_image)

    # Save Processed Diameter List
    diameter_list_path = processed_image_folders[i] + image_names[i][0:-4] + ".txt"
    with open(diameter_list_path, "a") as diameter_list_file:
        diameter_list_file.writelines("porosity = {}\n".format(porosity))
        diameter_list_file.writelines("diameter = {}\n".format(diameter))
        diameter_list_file.writelines("diameter std = {}\n".format(diameter_std))
        diameter_list_file.writelines("diameter list:\n")
        for j in range(len(diameter_list)):
            diameter_list_line = str(diameter_list[j]) + "\n"
            diameter_list_file.writelines(diameter_list_line)

    # Processed Image
    image_bgr_pro = cv2.resize(image_bgr, (800, 840))
    image_contours_1_pro = cv2.resize(image_contours_1, (800, 840))
    image_contours_2_pro = cv2.resize(image_contours_2, (800, 840))
    image_mask_1_pro = cv2.resize(image_mask_1, (800, 840))
    image_mask_2_pro = cv2.resize(image_mask_2, (800, 840))
    image_mask_3_pro = cv2.resize(image_mask_3, (800, 840))
    image_mask_4_pro = cv2.resize(image_mask_4, (800, 840))
    processed_image = np.hstack((image_bgr_pro, image_mask_4_pro))

    # # Show Processed Image
    # window_1 = cv2.namedWindow("Processed Image {}".format(i))
    # cv2.imshow("Processed Image {}".format(i), processed_image)
    # cv2.waitKey(0)
    # cv2.destroyAllWindows()
