# Supplementary material for: Universal Murray’s law for optimised fluid transport in synthetic structures
Source: Nat Commun. 2024 May 7;15:3652. doi: 10.1038/s41467-024-47833-0 (PMC11076523; doi:10.1038/s41467-024-47833-0)
Supplement: Supplementary file 5 — Source Data [file 41467_2024_47833_MOESM5_ESM.xlsx]

## Sheet: Fig2e
Temperature	Pore Diameter	Standard deviation
℃	μm
-10	39.7747	14.9393
-20	20.5655	5.46269
-30	14.2014	4.00918
-40	12.5697	4.81428
-50	10.6913	3.07562
-60	9.5746	2.8628
-70	8.17034	1.93834
-80	7.8468	2.63673
-196	6.22811	2.57236

## Sheet: Fig2j
Temperature	30° wedge	Standard deviation
℃	μm
-10	97.1305	22.6214
-20	70.1097	20.2116
-30	50.8675	12.213
-40	36.9325	12.8986
-50	30.4591	10.8162

## Sheet: Fig2k
Freezing Temperature	Orientation Degree	Freezing Temperature	Orientation Degree
℃		℃
	Vertically-porous GOA		Lamellar GOA
-196	0.201923	-50	0.625
-80	0.234375	-40	0.69375
-70	0.258152	-30	0.706731
-60	0.35	-20	0.75
-50	0.259615	-10	0.875
-40	0.35
-30	0.240854
-20	0.178309
-10	0.175

## Sheet: Fig3a
Exponents of h in the conservation	Resistance		Resistance
	kPa·min·mL\+(-1)		kPa·min·mL\+(-1)
			Simulation
1	0.00101495	2.72125e-05	0.000789126
1.5	0.000899036	7.6965e-06	0.000657968
2	0.000824473	1.16749e-05	0.000590089
2.5	0.00188327	6.99642e-05	0.00110897
3	0.00243993	8.49573e-05	0.00221697

## Sheet: Fig3b
Exponents of h in the conservation	Resistance		Resistance
	Pa·min·mL\+(-1)		Pa·min·mL\+(-1)
			Simulation
1	6.87745	0.113263	0.0140815
1.5	5.76491	0.0220678	0.011729
2	4.53684	0.0334102	0.0104793
2.5	14.1716	0.190129	0.0195457
3	26.0588	0.203062	0.0387444

## Sheet: Fig3e
Exponents of R in the conservation	Resistance		Simulated Resistance
	Pa·min·mL\+(-1)		Pa·min·mL\+(-1)
1	7150.18	12.0508	25000
2	6115.09	29.3206	18000
3	4258.25	31.1766	16000
4	14409.8	35.0104	22400
5	17700.5	113.354	81000

## Sheet: Fig3f-i
Exponents of h in the conservation	Resistance		Resistance		Resistance		Resistance
	kPa·min·mL\+(-1)		kPa·min·mL\+(-1)		kPa·min·mL\+(-1)		kPa·min·mL\+(-1)
	EtOH		Hexane		Toluene		2-Butanol
1	1.45945	0.0348964	0.2912	0.0158392	0.746727	0.0247027	3.43473	0.0517115
1.5	1.05964	0.0279995	0.228	0.0169706	0.562545	0.0257289	2.63909	0.0178228
2	0.956909	0.0184661	0.2	0.0282843	0.509636	0.00504263	2.17673	0.084898
2.5	2.11691	0.0572324	0.3656	0.0164049	1.03055	0.0378218	5.87327	0.267373
3	4.01164	0.181888	0.572	0.0311127	2.26109	0.0622147	11.0404	0.530306

## Sheet: Fig3j-m
Exponents of R in the conservation	Resistance		Resistance		Resistance		Resistance
	kPa·min·mL\+(-1)		kPa·min·mL\+(-1)		kPa·min·mL\+(-1)		kPa·min·mL\+(-1)
	EtOH		Hexane		Toluene		2-Butanol
1	7.19109	0.173727	1.61436	0.0247499	3.93018	0.0212772	31.84	3.02642
2	5.76018	0.0372802	1.15055	0.0172557	3.03127	0.041368	21.408	1.70837
3	5.34618	0.161009	0.995273	0.0082177	2.80309	0.0775787	18.312	1.1342
4	7.918	0.141019	1.98218	0.0198575	4.002	0.0136555	25.912	1.28976
5	14.62	0.668262	4.83709	0.0821049	7.19873	0.354284	49.92	2.85671

## Sheet: Fig4h
Gas	Hierarchical GOA Response Time	Murray GOA Response Time	Hierarchical GOA Recovery Time	Murray GOA Recovery Time
	min	min	min	min
NO2	30.16	24.67	35.71	30.9
NH3	38.56	35.09	26.16	23.25
CH2O	20.28	17.86	13.85	12.74

## Sheet: SupFig3
Time	Temperature	Time	Temperature	Time	Temperature
min	℃	min	℃	min	℃
	Top_1		Meddle_2		Bottom_2
0	16	0	16	0	16
0.00277778	15.2	0.00277778	11.7	0.00277778	7.6
0.00555556	14.5	0.00555556	9.9	0.00555556	3.2
0.00833333	13.8	0.00833333	8.5	0.00833333	0.9
0.0111111	12.9	0.0111111	6.9	0.0111111	0.3
0.0138889	11.9	0.0138889	6.3	0.0138889	-0.2
0.0166667	11.1	0.0166667	5.8	0.0166667	-0.6
0.0194444	10.3	0.0194444	4.8	0.0194444	-1.7
0.0222222	9.3	0.0222222	4.5	0.0222222	-3.3
0.025	8.6	0.025	4	0.025	-4.3
0.0277778	7.9	0.0277778	3.6	0.0277778	-4.9
0.0305556	7.3	0.0305556	3.2	0.0305556	-5.5
0.0333333	6.6	0.0333333	2.9	0.0333333	-6
0.0361111	6	0.0361111	2.7	0.0361111	-6.3
0.0388889	5.5	0.0388889	2.4	0.0388889	-6.7
0.0416667	4.9	0.0416667	2.1	0.0416667	-7
0.0444444	4.5	0.0444444	1.9	0.0444444	-7.3
0.0472222	4.1	0.0472222	1.7	0.0472222	-7.6
0.05	3.6	0.05	1.4	0.05	-8
0.0527778	3.2	0.0527778	1.1	0.0527778	-8.2
0.0555556	2.9	0.0555556	1	0.0555556	-8.5
0.0583333	2.6	0.0583333	0.9	0.0583333	-8.8
0.0611111	2.3	0.0611111	0.8	0.0611111	-9
0.0638889	2.1	0.0638889	0.7	0.0638889	-9.2
0.0666667	1.9	0.0666667	0.6	0.0666667	-9.5
0.0694444	1.6	0.0694444	0.5	0.0694444	-9.8
0.0722222	1.5	0.0722222	0.4	0.0722222	-10
0.075	1.2	0.075	0.4	0.075	-10.2
0.0777778	1.1	0.0777778	0.3	0.0777778	-10.4
0.0805556	1	0.0805556	0.2	0.0805556	-10.6
0.0833333	0.9	0.0833333	0.2	0.0833333	-10.8
0.0861111	0.8	0.0861111	0.1	0.0861111	-11
0.0888889	0.7	0.0888889	0.1	0.0888889	-11.2
0.0916667	0.6	0.0916667	0	0.0916667	-11.4
0.0944444	0.5	0.0944444	0	0.0944444	-11.7
0.0972222	0.4	0.0972222	-0.1	0.0972222	-11.9
0.1	0.4	0.1	-0.2	0.1	-12.1
0.102778	0.3	0.102778	-0.3	0.102778	-12.3
0.105556	0.3	0.105556	-0.4	0.105556	-12.5
0.108333	0.2	0.108333	-0.6	0.108333	-12.6
0.111111	0.2	0.111111	-1	0.111111	-12.8
0.113889	0.1	0.113889	-1.1	0.113889	-13
0.116667	0.1	0.116667	-1.4	0.116667	-13.3
0.119444	0	0.119444	-1.7	0.119444	-13.4
0.122222	-0.1	0.122222	-1.9	0.122222	-13.6
0.125	-0.1	0.125	-2.1	0.125	-13.7
0.127778	-0.4	0.127778	-2.4	0.127778	-13.9
0.130556	-0.5	0.130556	-2.8	0.130556	-14
0.133333	-0.6	0.133333	-3.2	0.133333	-14.2
0.136111	-0.8	0.136111	-3.5	0.136111	-14.4
0.138889	-0.9	0.138889	-4.2	0.138889	-14.5
0.141667	-1.1	0.141667	-4.8	0.141667	-14.6
0.144444	-1.2	0.144444	-5.4	0.144444	-14.9
0.147222	-1.4	0.147222	-6.1	0.147222	-15
0.15	-1.6	0.15	-6.8	0.15	-15.1
0.152778	-1.8	0.152778	-7.8	0.152778	-15.3
0.155556	-1.9	0.155556	-8.4	0.155556	-15.4
0.158333	-2	0.158333	-9	0.158333	-15.5
0.161111	-2.2	0.161111	-9.8	0.161111	-15.7
0.163889	-2.3	0.163889	-10.5	0.163889	-15.8
0.166667	-2.5	0.166667	-11.4	0.166667	-15.9
0.169444	-2.6	0.169444	-12.1	0.169444	-16
0.172222	-2.8	0.172222	-12.6	0.172222	-16.2
0.175	-2.9	0.175	-13.1	0.175	-16.3
0.177778	-3.1	0.177778	-13.6	0.177778	-16.6
0.180556	-3.2	0.180556	-13.9	0.180556	-16.7
0.183333	-3.4	0.183333	-14.2	0.183333	-16.9
0.186111	-3.7	0.186111	-14.5	0.186111	-17.1
0.188889	-3.8	0.188889	-14.8	0.188889	-17.2
0.191667	-4.1	0.191667	-15	0.191667	-17.4
0.194444	-4.4	0.194444	-15.2	0.194444	-17.6
0.197222	-4.7	0.197222	-15.4	0.197222	-17.8
0.2	-5	0.2	-15.6	0.2
0.202778	-5.4	0.202778	-15.7	--
0.205556	-5.9	0.205556	-15.8	--
0.208333	-6.5	0.208333	-16.1	--
0.211111	-7	0.211111	-16.3	--
0.213889	-7.8	0.213889	-16.4	--
0.216667	-8.6	0.216667	-16.5	--
0.219444	-9.3	0.219444	-16.6	--
0.222222	-10.1	0.222222	-16.7	--
0.225	-10.6	0.225	-16.8	--
0.227778	-11.1	0.227778	-16.9	--
0.230556	-11.6	0.230556	-17	--
0.233333	-12	0.233333	-17.1	--
0.236111	-12.3	0.236111	-17.2	--
0.238889	-12.6	0.238889	-17.4	--
0.241667	-12.9	0.241667	-17.4	--
0.244444	-13.2	0.244444	-17.5	--
0.247222	-13.4	0.247222	-17.6	--
0.25	-13.6	0.25	-17.7	--
0.252778	-13.8	0.252778	-17.8	--
0.255556	-14	0.255556	-17.8	--
0.258333	-14.1	0.258333	-17.9	--
0.261111	-14.3	0.261111	-18	--
0.263889	-14.5	0.263889	-18.1	--
0.266667	-14.7	0.266667	-18.1	--
0.269444	-14.8	0.269444	-18.2	--
0.272222	-14.9	0.272222	-18.3	--
0.275	-15	0.275		--
0.277778	-15.1	0.277778		--
0.280556	-15.3	0.280556		--
0.283333	-15.4	0.283333		--
0.286111	-15.5	0.286111		--
0.288889	-15.5	0.288889		--
0.291667	-15.7	0.291667		--
0.294444	-15.8	0.294444		--
0.297222	-16	0.297222		--
0.3	-16.1	0.3		--
0.302778	-16.1	0.302778		--
0.305556	-16.2	0.305556		--
0.308333	-16.3	0.308333		--
0.311111	-16.4	0.311111		--
0.313889	-16.5	0.313889		--
0.316667	-16.5	0.316667		--
0.319444	-16.6	0.319444		--
0.322222	-16.6	0.322222		--
0.325	-16.8	0.325		--
0.327778	-16.9	0.327778		--
0.330556	-17	0.330556		--
0.333333	-17	0.333333		--

[truncated: 14 more sheets: SupFig8, SupFig12a, SupFig12b, SupFig14a, SupFig14b, SupFig15, SupFig17a, SupFig17b, SupFig19a, SupFig19b, SupFig20, SupFig21a, SupFig21b, SupFig21c]
